# Supplementary material for: A foot and mouth disease ranking of risk using cattle transportation
Source: PLoS One. 2023 Apr 13;18(4):e0284180. doi: 10.1371/journal.pone.0284180 (PMC10101471; doi:10.1371/journal.pone.0284180)
Supplement: S1 Table — (XLS) [file pone.0284180.s001.xls]

## Sheet: Sheet1
	January	February	March	April	May	June	July	August	September	October	November	December
0	AGUSTÍN CODAZZI_PREDIO	VALLEDUPAR_PREDIO	VALLEDUPAR_PREDIO	VALLEDUPAR_PREDIO	VALLEDUPAR_PREDIO	VALLEDUPAR_PREDIO	SAN MARTÍN_PREDIO	SAN ALBERTO_PREDIO	VALLEDUPAR_PREDIO	VALLEDUPAR_PREDIO	CURUMANÍ_PREDIO	VALLEDUPAR_PREDIO
1	CURUMANÍ_PREDIO	PAILITAS_PREDIO	PAILITAS_PREDIO	SAN MARTÍN_PREDIO	SAN MARTÍN_PREDIO	AGUSTÍN CODAZZI_PREDIO	VALLEDUPAR_PREDIO	VALLEDUPAR_PREDIO	BOSCONIA_PREDIO	SAN MARTÍN_PREDIO	PAILITAS_PREDIO	TAMALAMEQUE_PREDIO
2	PAILITAS_PREDIO	SAN DIEGO_PREDIO	BECERRIL_PREDIO	AGUACHICA_PREDIO	SAN ALBERTO_PREDIO	SAN ALBERTO_PREDIO	PAILITAS_PREDIO	SAN DIEGO_PREDIO	SAN DIEGO_PREDIO	CHIMICHAGUA_PREDIO	CHIMICHAGUA_PREDIO	PELAYA_PREDIO
3	BOSCONIA_PREDIO	BECERRIL_PREDIO	LA PAZ_PREDIO	CHIMICHAGUA_PREDIO	SAN DIEGO_PREDIO	CURUMANÍ_PREDIO	LA GLORIA_PREDIO	TAMALAMEQUE_PREDIO	PAILITAS_PREDIO	PELAYA_PREDIO	VALLEDUPAR_PREDIO	SAN DIEGO_PREDIO
4	PELAYA_PREDIO	CHIMICHAGUA_PREDIO	AGUACHICA_PREDIO	CHIRIGUANÁ_PREDIO	CHIRIGUANÁ_PREDIO	BECERRIL_PREDIO	CURUMANÍ_PREDIO	CURUMANÍ_PREDIO	CURUMANÍ_PREDIO	CURUMANÍ_PREDIO	BECERRIL_PREDIO	SAN MARTÍN_PREDIO
5	AGUACHICA_PREDIO	SAN MARTÍN_PREDIO	AGUSTÍN CODAZZI_PREDIO	LA GLORIA_PREDIO	PELAYA_PREDIO	LA GLORIA_PREDIO	PELAYA_PREDIO	EL PASO_PREDIO	EL PASO_PREDIO	TAMALAMEQUE_PREDIO	SAN DIEGO_PREDIO	CURUMANÍ_PREDIO
6	SAN DIEGO_PREDIO	AGUACHICA_PREDIO	CURUMANÍ_PREDIO	SAN DIEGO_PREDIO	CHIMICHAGUA_PREDIO	PELAYA_PREDIO	AGUACHICA_PREDIO	PAILITAS_PREDIO	LA GLORIA_PREDIO	PAILITAS_PREDIO	EL PASO_PREDIO	AGUACHICA_PREDIO
7	LA GLORIA_PREDIO	CURUMANÍ_PREDIO	SAN DIEGO_PREDIO	PAILITAS_PREDIO	AGUSTÍN CODAZZI_PREDIO	EL PASO_PREDIO	AGUSTÍN CODAZZI_PREDIO	VALLEDUPAR_CONCENTRACION GANADERA	GAMARRA_PREDIO	LA PAZ_PREDIO	LA PAZ_PREDIO	ASTREA_PREDIO
8	CHIMICHAGUA_PREDIO	GAMARRA_PREDIO	RÍO DE ORO_PREDIO	EL COPEY_PREDIO	RÍO DE ORO_PREDIO	SAN MARTÍN_PREDIO	TAMALAMEQUE_PREDIO	AGUSTÍN CODAZZI_PREDIO	CHIMICHAGUA_PREDIO	CHIRIGUANÁ_PREDIO	PELAYA_PREDIO	BOSCONIA_PREDIO
9	EL PASO_PREDIO	AGUSTÍN CODAZZI_PREDIO	PELAYA_PREDIO	AGUSTÍN CODAZZI_PREDIO	BECERRIL_PREDIO	PAILITAS_PREDIO	EL PASO_PREDIO	LA PAZ_PREDIO	TAMALAMEQUE_PREDIO	EL PASO_PREDIO	CHIRIGUANÁ_PREDIO	EL COPEY_PREDIO
10	VALLEDUPAR_PREDIO	CHIRIGUANÁ_PREDIO	CHIMICHAGUA_PREDIO	RÍO DE ORO_PREDIO	PAILITAS_PREDIO	LA PAZ_PREDIO	BECERRIL_PREDIO	CHIMICHAGUA_PREDIO	EL COPEY_PREDIO	LA GLORIA_PREDIO	BOSCONIA_PREDIO	CHIMICHAGUA_PREDIO
11	BECERRIL_PREDIO	TAMALAMEQUE_PREDIO	EL PASO_PREDIO	TAMALAMEQUE_PREDIO	CURUMANÍ_PREDIO	GAMARRA_PREDIO	SAN ALBERTO_PREDIO	PELAYA_PREDIO	AGUSTÍN CODAZZI_PREDIO	SAN ALBERTO_PREDIO	AGUSTÍN CODAZZI_PREDIO	LA PAZ_PREDIO
12	SAN MARTÍN_PREDIO	EL COPEY_PREDIO	LA GLORIA_PREDIO	BECERRIL_PREDIO	AGUACHICA_PREDIO	SAN DIEGO_PREDIO	CHIRIGUANÁ_PREDIO	BOSCONIA_PREDIO	ASTREA_PREDIO	AGUACHICA_PREDIO	GAMARRA_PREDIO	GAMARRA_PREDIO
13	SAN ALBERTO_PREDIO	LA GLORIA_PREDIO	SAN ALBERTO_PREDIO	LA PAZ_PREDIO	EL COPEY_PREDIO	EL COPEY_PREDIO	LA JAGUA DE IBIRICO_PREDIO	ASTREA_PREDIO	LA JAGUA DE IBIRICO_PREDIO	BOSCONIA_PREDIO	AGUACHICA_PREDIO	AGUSTÍN CODAZZI_PREDIO
14	GAMARRA_PREDIO	ASTREA_PREDIO	GAMARRA_PREDIO	EL PASO_PREDIO	LA GLORIA_PREDIO	AGUACHICA_PREDIO	CHIMICHAGUA_PREDIO	SAN MARTÍN_PREDIO	BECERRIL_PREDIO	SAN DIEGO_PREDIO	SAN MARTÍN_PREDIO	LA GLORIA_PREDIO
